# Supplementary material for: Phosphoglucomutase 1 inhibits hepatocellular carcinoma progression by regulating glucose trafficking
Source: PLoS Biol. 2018 Oct 18;16(10):e2006483. doi: 10.1371/journal.pbio.2006483 (PMC6193743; doi:10.1371/journal.pbio.2006483)
Supplement: S1 Data — (XLSX) [file pbio.2006483.s008.xlsx]

## Sheet: Fig 1B
Peritumoral PGM1	HCC PGM1
103000000	57550220
11923910	8769534
43424370	20208520
89914720	1868540
129000000	8388307
127000000	42965050
9588312	8470765
152000000	34053420
107000000	152000000
93825170	86651480
69477050	110000000
111000000	2142626
173000000	108000000
138000000	13454360
108000000	75341120
167000000	14528860
87420170	24593330
116000000	162658
134000000	85112
83415070	203489
130000000	102000000
52090470	367040
144000000	126578
114000000	0
110000000	67475340
62848350	28140360
133000000	8783744
101000000	7093775
157000000	537194
2994881	67630290
127000000	32369240
144000000	208776
54706600	73490110
99073320	4047380
149000000	38395290
51138660	6079894
26986090	12601190
156000000	54541620
44857950	34696370
100000000	54988920
142000000	28786510
137000000	124000000
23404360	87229860
159000000	41191910
111000000	158000000
137000000	155000000
53301800	31862130
85491990	95971100
37139200	7671679
44071390	2745235
33560540	2786853
20230710	55341160
138000000	13019220
101000000	49886900
157000000	5381232
110000000	132370
148000000	43049360
76484110	4651
114000000	181629
74609840	12003660
140000000	36116.7
70627070	26975.3
80577730	6930079
39103500	81157
70448470	8738021
128000000	168652
135000000	28723600
17849150	55744580
58262970	16468960

## Sheet: Fig 1C
No	Yes
105192000	16507910
89817030	61881690
41051380	42908270
28015950	88861730
80109540	122158000
101264000	44625020
52936120	48766350
90610650	69392380
52189470	58749270
99503590	28198360
32591570	69446370
1024763	88517400
103632000	108606000
72648770	1232043
107742000	45168890
85177260	25240490
71409280	102276000
12108620	80181940
14121950	51458850
25443270	33224880
54137920	116394000
122744000	60184330
24660590	62648820
321695	100797000
97925520	25292
124682000	57393850
2028469	4454895
109628000	105728000
48527780	12673330
750472	20053300
94024900	9535990
14664800	85790060
71712060	105708000
54411810	38767860
5157933	25853140
92917930	43728160
109667000	121084000
116581000	70003820
126910000	100993000
82734780	83200650
148175000	0
57790320	106392000
9424730	98445420
119628000	36207990
75494780	100076000
0	32914630
20187360	71806620
380624	108831000
53363740	56359240
1714585	26129200
25176	81896740
130828000	98006220
40150060	108819000
142258000	239975
11024	28484510
96769290	82038180
131306000	120466000
107593000	19515280
49226580	19927960
100341000	45102800
90283390	28572540
35346600	756471
132890000	16475810
205639	50476410
61657080	70298380
56397220	34437240
148792000	111405000
1272367	102942000
116607000	27386620
132791000	81785260
103983000	82513420
105895000	287563
31534500	3912780
20042620	0
132105000	400240
5281285	95671900
81517130	92432540
18178590	30371720
74485750	3325593
106404000	6757544
40825780	341116
134657000	97747260
136838000	113487000
55123050	7232040
70488	162975
10637	28128260
2025239	0
131396000	7448319
135753000	22904
94696300	103995000
107340000	95290090
126521000	58538840
114300000	44298520
105391000	1705675
77368430	60396
177603	236378
7799261	487339
35926210	14867910
127309000	8117939
6622024	90876
30766960	69893650
46278180	132555000
21015220	58865400
	28568980
	116363000
	0
	10403910
	124941000
	62585950
	96814670
	106339
	108942
	50249210
	0
	102051000
	30957850
	62670490
	50591000
	19088920
	120256000
	121381000
	86830240
	116745000
	132689000
	125390000
	482461
	93872870
	4024218
	48975240
	40548000
	1239277
	0
	17181170
	0
	3369029
	134598000
	6704780
	101479
	65108170
	123619000
	61731780
	32356740
	108397000
	96052940
	19455170
	35312260
	68875960
	31621950
	8212925
	133061000
	36699440
	81355100
	688416
	51051870
	54875430
	1997406
	2636196
	35664540
	76544080
	128352000
	4264214
	91971950
	580528
	19759830
	12131500
	51550220
	71866570
	33954580
	51785920

## Sheet: Fig 1D
Well	Moderate-poor
122158000	16507910
28015950	105192000
101264000	61881690
52936120	42908270
25853140	88861730
12108620	89817030
111405000	44625020
2028469	48766350
109667000	69392380
40150060	58749270
142258000	28198360
35346600	69446370
132890000	88517400
56397220	41051380
148792000	108606000
132105000	1232043
5281285	45168890
106404000	25240490
40825780	102276000
131396000	80181940
135753000	51458850
126521000	33224880
128352000	116394000
105391000	60184330
	62648820
	100797000
	25292
	57393850
	4454895
	105728000
	12673330
	20053300
	9535990
	85790060
	80109540
	105708000
	38767860
	90610650
	52189470
	43728160
	121084000
	70003820
	100993000
	99503590
	83200650
	32591570
	0
	1024763
	106392000
	98445420
	103632000
	72648770
	36207990
	100076000
	107742000
	32914630
	85177260
	71806620
	108831000
	71409280
	56359240
	26129200
	81896740
	98006220
	108819000
	239975
	28484510
	82038180
	120466000
	19515280
	19927960
	45102800
	28572540
	756471
	16475810
	50476410
	70298380
	34437240
	14121950
	102942000
	27386620
	25443270
	54137920
	81785260
	82513420
	287563
	3912780
	122744000
	0
	400240
	24660590
	321695
	97925520
	95671900
	124682000
	109628000
	48527780
	92432540
	30371720
	3325593
	6757544
	341116
	750472
	97747260
	94024900
	14664800
	71712060
	113487000
	7232040
	162975
	28128260
	0
	7448319
	22904
	103995000
	95290090
	54411810
	58538840
	44298520
	1705675
	60396
	236378
	487339
	5157933
	92917930
	14867910
	116581000
	8117939
	126910000
	82734780
	90876
	69893650
	148175000
	132555000
	57790320
	58865400
	9424730
	28568980
	116363000
	119628000
	75494780
	0
	0
	20187360
	380624
	53363740
	1714585
	10403910
	124941000
	62585950
	96814670
	106339
	25176
	108942
	130828000
	50249210
	11024
	96769290
	0
	102051000
	131306000
	107593000
	49226580
	30957850
	62670490
	50591000
	19088920
	100341000
	90283390
	120256000
	121381000
	86830240
	116745000
	132689000
	125390000
	482461
	205639
	61657080
	93872870
	4024218
	48975240
	1272367
	116607000
	40548000
	1239277
	0
	17181170
	0
	3369029
	134598000
	132791000
	103983000
	6704780
	105895000
	31534500
	101479
	20042620
	65108170
	123619000
	61731780
	32356740
	108397000
	81517130
	96052940
	18178590
	19455170
	74485750
	35312260
	68875960
	31621950
	8212925
	133061000
	134657000
	136838000
	55123050
	70488
	10637
	36699440
	2025239
	81355100
	688416
	51051870
	54875430
	1997406
	2636196
	35664540
	94696300
	107340000
	76544080
	4264214
	91971950
	114300000
	580528
	19759830
	12131500
	51550220
	77368430
	177603
	7799261
	71866570
	35926210
	33954580
	127309000
	6622024
	51785920
	30766960
	46278180
	21015220

## Sheet: Fig 1E and 1F
PGM1expression type	survival time	survival status	recurrence time	recurrence status
0	9	1	6	1
1	80	0	19	1
0	90	0	35	1
0	77	0	77	0
0	16	1	1	1
1	77	0	77	0
0	77	0	77	0
0	44	1	11	1
0	69	1	5	1
0	77	0	77	0
0	3	1	2	1
0	41	1	36	1
0	77	0	77	0
0	13	1	1	1
0	76	0	76	0
1	4	1	2	1
0	64	1	42	1
0	76	0	76	0
0	13	1	2	1
0	76	0	24	1
1	2	1	2	1
0	75	0	36	1
0	75	0	21	1
0	75	0	75	0
1	75	0	75	0
0	1	1	1	1
0	15	1	3	1
1	21	1	5	1
0	24	1	11	1
0	9	1	3	1
0	74	0	11	1
1	40	1	1	1
0	15	1	15	0
0	26	1	7	1
0	73	0	16	1
0	73	0	38	1
0	73	0	73	0
1	10	1	3	1
1	73	0	73	0
0	73	0	73	0
0	16	1	3	1
0	11	1	11	1
0	1	1	1	1
0	8	1	3	1
0	72	0	72	0
1	15	1	12	1
0	72	0	53	1
1	72	0	72	0
1	45	1	36	1
0	24	1	11	1
0	20	1	19	1
0	60	1	44	1
0	26	1	23	1
1	71	0	71	0
1	71	0	71	0
1	71	0	71	0
0	53	1	24	1
0	71	0	71	0
1	71	0	65	1
1	70	0	70	0
0	70	0	70	0
0	70	0	70	0
0	70	0	70	0
1	11	1	10	1
0	33	1	26	1
0	7	1	6	1
0	9	1	5	1
0	44	1	22	1
1	8	1	4	1
1	6	1	2	1
0	10	1	6	1
0	6	1	1	1
0	27	1	22	1
1	69	0	69	0
0	61	1	33	1
0	69	0	69	0
0	13	1	1	1
0	30	1	6	1
0	1	1	1	1
0	41	1	8	1
0	1	1	1	1
0	11	1	2	1
0	17	1	10	1
0	20	1	16	1
1	67	0	67	0
0	4	1	2	1
1	67	0	67	0
0	15	1	3	1
0	67	0	4	1
0	7	1	1	1
0	17	1	6	1
0	66	0	66	0
0	7	1	2	1
0	66	0	66	0
1	64	0	52	1
0	29	1	7	1
0	4	1	3	1
0	7	1	2	1
0	39	1	38	1
1	66	0	1	1
0	65	0	33	1
1	65	0	65	0
0	29	1	2	1
1	65	0	65	0
0	65	0	65	0
0	10	1	1	1
0	65	0	65	0
0	15	1	15	1
0	64	0	64	0
0	21	1	19	1
0	64	0	64	0
1	64	0	64	0
0	64	0	64	0
0	28	1	2	1
0	47	1	2	1
1	64	0	53	1
0	64	0	64	0
0	15	1	1	1
0	63	0	63	0
0	63	0	63	0
0	10	1	3	1
0	63	0	63	0
1	10	1	6	1
0	7	1	4	1
0	62	0	62	0
0	62	0	62	0
0	62	0	62	0
0	27	1	20	1
0	2	1	1	1
0	62	0	5	1
0	13	1	1	1
0	5	1	5	0
0	62	0	62	0
1	62	0	62	0
0	17	1	1	1
1	26	1	25	1
0	62	0	62	0
1	62	0	62	0
0	62	0	13	1
0	61	0	61	0
0	61	0	12	1
1	39	1	26	1
1	4	1	1	1
0	61	0	48	1
0	3	1	3	1
0	26	1	26	0
0	61	0	61	0
1	61	0	61	0
1	61	0	61	0
0	12	1	12	1
0	5	1	4	1
0	22	1	5	1
0	30	1	2	1
0	61	0	50	1
0	61	0	61	0
0	61	0	61	0
0	60	0	60	0
1	60	0	60	0
0	30	1	7	1
1	60	0	60	0
0	60	0	60	0
0	60	0	1	1
0	28	1	12	1
1	60	0	13	1
0	29	1	16	1
0	60	0	60	0
1	45	1	45	0
0	60	0	60	0
1	60	0	60	0
0	60	0	60	0
1	60	0	47	1
1	60	0	60	0
1	60	0	60	0
0	59	0	48	1
0	59	0	59	0
0	59	0	51	1
0	8	1	5	1
0	59	0	59	0
1	59	0	59	0
0	59	0	59	0
1	48	1	44	1
1	9	1	4	1
0	7	1	6	1
1	58	0	36	1
1	46	1	46	1
1	27	1	18	1
0	59	0	59	0
0	59	0	59	0
1	59	0	59	1
0	25	1	16	1
0	59	0	59	1
0	59	0	59	0
1	59	0	59	0
0	11	1	1	1
0	59	0	33	1
0	58	0	58	0
0	58	0	58	0
1	58	0	58	0
0	58	0	58	0
0	58	0	58	0
0	58	0	58	0
0	34	1	29	1
0	58	0	58	0
0	58	0	43	1
1	26	1	19	1
1	58	0	58	0
1	58	0	58	0
0	58	0	58	0
1	58	0	58	0
0	57	0	31	1
0	58	0	58	0
0	58	0	58	0
0	57	0	57	0
1	57	0	57	0
0	48	1	46	1
1	57	0	57	0
0	9	1	3	1
0	57	0	30	1
1	57	0	46	1
0	57	0	24	1
1	12	1	7	1
0	57	0	57	0
0	6	1	2	1
0	54	1	39	1
0	20	1	6	1
0	13	1	8	1
0	17	1	12	1
0	1	1	1	1
1	56	0	56	0
1	19	1	5	1
0	56	0	56	0
1	56	0	56	0
1	55	0	49	1
0	55	0	55	0
0	55	0	55	0
0	55	0	55	0
0	55	0	2	1
0	55	0	11	1
1	28	1	18	1
0	22	1	3	1
0	55	0	55	0
0	55	0	33	1
0	55	0	50	1
0	55	0	55	0
0	55	0	55	0
0	40	1	29	1
1	55	0	55	0
0	35	1	14	1
1	33	1	28	1
1	55	0	55	0
0	54	0	54	0
1	54	0	54	0
0	54	0	54	0
0	54	0	54	0
1	54	0	54	0
0	54	0	54	0
1	54	0	52	1
0	22	1	10	1
0	9	1	2	1
0	3	1	2	1
0	22	1	22	1
0	21	1	6	1
0	4	1	3	1
0	10	1	4	1
0	51	1	45	1
0	2	1	1	1
1	46	1	19	1
0	50	0	50	0
0	18	1	10	1
0	47	0	47	0
0	13	1	2	1
0	45	0	45	0

## Sheet: Fig 1G
weaks of after first measurement	PGM1 low PDX1	PGM1 low PDX2	PGM1 low PDX3	PGM1 low PDX4	PGM1 low PDX5	PGM1 low PDX6	PGM1 low PDX7	PGM1 low PDX8	PGM1 low PDX9	PGM1 low PDX10	PGM1 low PDX11	PGM1 low PDX12	PGM1 high PDX1	PGM1 high PDX2	PGM1 high PDX3	PGM1 high PDX4	PGM1 high PDX5
1	1	1	1	1	1	1	1	1	1	1	1	1	1	1	1	1	1
2	1.84	1.68	1.41		1.32	2.66	1.54	1.25	1.6	2.31	4.94	2.42	3.39	2.93	1.1	1.15	1.46
3	5.68	2.39	3.4	5.89	2.43		1.77	2.48	4.06	2.59	10.02	4.23	3.96	3.07	1.32	1.56	1.81
4	11.84	3.78	3.83		3.08		3.61	3.81	5.93	6.74		4.73	4.6	3.85	2.31	1.56	2.38
5	27.45	4.92	9.6	13.04	3.34	8.57	4.22	4.31	6.87	8.88	11.9	6.28	5.48	5.61	2.08	1.93	2.76
6	30.38	16.31	12.38		3.84		6.86	5.61	9.04		18.21			6.26		2.18	5.28
7		17.16	16.58	18.7	4.52	15.31	10.12	8.28	6.29						3.5
8		19.55	21.61		4.88	17.72	11.97		9.67							2.4	5.3
9		25.91	24.47	28.42			17.67		16.34						3.6	2.64	6.5

## Sheet: Fig 2B and 2C
cell number
day	EV			Flag-PGM1
0	1	1	1	1	1	1
1	3.56	3.46	4.52	1.618	1.854	1.49
3	6.54	4.5	3.6	1.7	2.62	2.22
5	7.52	7.82	8.56	4.78	4	4.94
Rel colony number
	EV	Flag-PGM1
	0.875	0.625
	0.875	0.375
	1.25	0.3125
tumor weight
	EV	Flag-PGM1
	0.8093	0.105
	0.301	0.0505
	0.4341	0.1985
	0.332	0.2307
	0.584	0.3392

## Sheet: Fig 2E and  2F
cell number
day	shNT			shPGM1
0	1	1	1	1	1	1
1	2.22	3.26	2.98	3.11	2.79	2.98
3	3.98	3.11	4.22	7.15	6.23	7.09
5	5.99	6.18	6.88	10.36	9.23	8.99
Rel colony number
		shNT	shPGM1
		0.831325	1.55422
		1.12048	1.66265
		1.04819	1.37349
tumor weight
		shNT	shPGM1
		0.23	0.43
		0.29	0.27
		0.39	0.51
		0.14	0.62
		0.09	0.29
		0.23	0.54

## Sheet: Fig 2G-2I
Rel proliferation
	day	shNT			shPGM1			shPGM1 + Flag-rPGM1 WT			shPGM1 + Flag-rPGM1 G121R
	1	1.07895	0.921053	1	0.971429	0.942857	1.08571	0.946667	1.02667	1.02667	1.02778	1.08333	0.888889
	3	5.10526	5.42105	6.35526	6.17143	8.02857	7.48571	5.22667	4.82667	4.32	6.83333	5.80556	5.16667
	5	54.6053	52.0395	46.5132	82.4286	74.5714	72.8	56.88	53.3333	50.7333	73.6944	70.0833	74.25
	7	116.447	121.382	113.487	168.429	164.357	154.714	100.133	112.213	111.467	159.583	145.139	148.333
Colony number
		shNT	shPGM1	shPGM1 + Flag-rPGM1 WT	shPGM1 + Flag-rPGM1 G121R
		60	150	63	160
		65	100	50	111
		70	120	74	145
Tumor weight
		shNT	shPGM1	shPGM1 + Flag-rPGM1 WT	shPGM1 + Flag-rPGM1 G121R
		0.17	0.3	0.15	0.33
		0.18	0.28	0.15	0.3
		0.1	0.3	0.16	0.3
		0.11	0.27	0.15	0.31
		0.1	0.3	0.14	0.35

## Sheet: Fig 2J-2L
Tumor weight
		shNT	shPGM1	shNT + Galactose	shPGM1 + Galactose
		0.18	0.37	0.15	0.36
		0.12	0.3	0.15	0.32
		0.14	0.28	0.15	0.3
		0.11	0.26	0.14	0.28
		0.1	0.27	0.12	0.26
Rel proliferation
		Flag	Flag-PGM1	Flag + Tunicamycin	Flag-PGM1 + Tunicamycin
		1.00001	0.514853	0.430835	0.241537
		0.995286	0.453482	0.472898	0.24658
		0.976373	0.488021	0.473748	0.242229
Tumor weight
		Flag	Flag-PGM1	Flag + Tunicamycin	Flag-PGM1 + Tunicamycin
		0.3	0.16	0.21	0.11
		0.32	0.15	0.21	0.1
		0.29	0.15	0.2	0.1
		0.28	0.14	0.19	0.09
		0.28	0.13	0.18	0.09

## Sheet: Fig 3A-3C
Rel glucose consumption
		EV	Flag-PGM1		shNT	shPGM1
		0.967877	0.653631		0.957082	1.22318
		0.917598	0.582402		0.991416	1.47639
		1.11453	0.787709		1.0515	1.27039
Rel lactate production
		EV	Flag-PGM1		shNT	shPGM1
		0.957371	0.406086		0.920261	1.32805
		1.15333	0.379722		1.06636	1.46452
		0.889297	0.513903		1.01338	1.60548
Rel glycogen content
		EV	Flag-PGM1		shNT	shPGM1
		0.948036	2.30876		1.05963	0.50776
		1.06526	2.49063		0.996406	0.654795
		0.986707	2.07734		0.943963	0.751348

[truncated: 28 more sheets: Fig 3D, Fig 3E-3G, Fig 3H-3J, Fig 4A, Fig 4B-4D, Fig 4F-4H, Fig 4I, Fig 4J, Fig 5B-5G, Fig 5H-5K, Fig 6A-6C, Fig 6D-6F, Fig 7B, Fig 7C-7D, S1B-S1C Fig, S1E Fig, S1F Fig, S2B Fig, S2D Fig, S2F-S2I Fig …]
